# Supplementary material for: Decoding the similarities and differences among mycobacterial species
Source: PLoS Negl Trop Dis. 2017 Aug 30;11(8):e0005883. doi: 10.1371/journal.pntd.0005883 (PMC5595346; doi:10.1371/journal.pntd.0005883)
Supplement: S2 Table — For the core orthologs, we calculated the pvalues using hypergeometric distribution to find the enriched GO Slim terms. This table lists all the GO terms that are classified under the respective GO Slim terms to give a more detailed name of the GO process and function. (XLSX) [file pntd.0005883.s002.xlsx]

## Sheet: common_10sp_BP
GO Slim ID	Name	GO categories it has which are enrichced in common proteins to all ten sp
GO:0006520	cellular amino acid metabolic process	'de_novo'_L-methionine_biosynthetic_process
	88 GO terms	'de_novo'_NAD_biosynthetic_process_from_aspartate
		D-alanine_biosynthetic_process
		L-alanine_catabolic_process
		L-asparagine_biosynthetic_process
		L-glutamate_biosynthetic_process
		L-methionine_biosynthetic_process_from_L-homoserine_via_cystathionine
		L-methionine_salvage
		L-phenylalanine_biosynthetic_process
		L-phenylalanine_biosynthetic_process_from_chorismate_via_phenylpyruvate
		L-proline_biosynthetic_process
		L-serine_biosynthetic_process
		L-serine_metabolic_process
		S-adenosylhomocysteine_catabolic_process
		S-adenosylmethionine_cycle
		alanine_catabolic_process
		alanine_metabolic_process
		alanyl-tRNA_aminoacylation
		ammonia_assimilation_cycle
		arginine_biosynthetic_process
		arginine_biosynthetic_process_via_ornithine
		arginine_catabolic_process_to_ornithine
		arginine_metabolic_process
		argininosuccinate_metabolic_process
		aromatic_amino_acid_family_biosynthetic_process
		aromatic_amino_acid_family_biosynthetic_process,_prephenate_pathway
		asparagine_biosynthetic_process
		asparagine_catabolic_process
		aspartate_biosynthetic_process
		beta-alanine_metabolic_process
		branched-chain_amino_acid_biosynthetic_process
		branched-chain_amino_acid_metabolic_process
		cellular_amino_acid_biosynthetic_process
		cellular_amino_acid_metabolic_process
		cysteine_biosynthetic_process
		cysteine_biosynthetic_process_from_serine
		cysteine_biosynthetic_process_via_cystathionine
		cysteine_metabolic_process
		cysteinyl-tRNA_aminoacylation
		diaminopimelate_biosynthetic_process
		glutamate_biosynthetic_process
		glutamate_catabolic_process
		glutamine_biosynthetic_process
		glutamine_catabolic_process
		glutamine_metabolic_process
		glutaminyl-tRNAGln_biosynthesis_via_transamidation
		glycine_biosynthetic_process
		glycine_biosynthetic_process_from_serine
		glycine_catabolic_process
		glycine_decarboxylation_via_glycine_cleavage_system
		glycine_metabolic_process
		glycyl-tRNA_aminoacylation
		histidine_biosynthetic_process
		histidyl-tRNA_aminoacylation
		homoserine_metabolic_process
		isoleucine_biosynthetic_process
		isoleucyl-tRNA_aminoacylation
		leucine_biosynthetic_process
		leucyl-tRNA_aminoacylation
		lysine_biosynthetic_process
		lysine_biosynthetic_process_via_diaminopimelate
		lysyl-tRNA_aminoacylation
		methionine_biosynthetic_process
		methionine_catabolic_process
		methionine_metabolic_process
		methionyl-tRNA_aminoacylation
		ornithine_biosynthetic_process
		ornithine_metabolic_process
		phenylalanyl-tRNA_aminoacylation
		proline_biosynthetic_process
		protoporphyrinogen_IX_biosynthetic_process_from_glutamate
		regulation_of_glutamine_family_amino_acid_metabolic_process
		selenocysteine_biosynthetic_process
		seryl-tRNA_aminoacylation
		sulfur_amino_acid_metabolic_process
		tRNA_aminoacylation
		tRNA_aminoacylation_for_protein_translation
		threonine_biosynthetic_process
		threonine_metabolic_process
		threonyl-tRNA_aminoacylation
		transsulfuration
		tryptophan_biosynthetic_process
		tryptophan_metabolic_process
		tryptophanyl-tRNA_aminoacylation
		tyrosine_biosynthetic_process
		tyrosyl-tRNA_aminoacylation
		valine_biosynthetic_process
		valyl-tRNA_aminoacylation
GO:0009058	biosynthetic process	'de_novo'_AMP_biosynthetic_process
	244 GO terms	'de_novo'_CTP_biosynthetic_process
		'de_novo'_IMP_biosynthetic_process
		'de_novo'_L-methionine_biosynthetic_process
		'de_novo'_NAD_biosynthetic_process_from_aspartate
		'de_novo'_UMP_biosynthetic_process
		'de_novo'_pyrimidine_nucleobase_biosynthetic_process
		1-deoxy-D-xylulose_5-phosphate_biosynthetic_process
		5-phosphoribose_1-diphosphate_biosynthetic_process
		7,8-dihydroneopterin_3'-triphosphate_biosynthetic_process
		ADP_biosynthetic_process
		AMP_biosynthetic_process
		AMP_salvage
		ATP_biosynthetic_process
		ATP_synthesis_coupled_proton_transport
		CDP-diacylglycerol_biosynthetic_process
		CTP_biosynthetic_process
		D-alanine_biosynthetic_process
		DNA-dependent_DNA_replication
		DNA-templated_transcription,_elongation
		DNA-templated_transcription,_initiation
		DNA-templated_transcription,_termination
		DNA_biosynthetic_process
		DNA_replication
		DNA_replication,_removal_of_RNA_primer
		DNA_replication,_synthesis_of_RNA_primer
		DNA_replication_initiation
		DNA_synthesis_involved_in_DNA_repair
		DNA_unwinding_involved_in_DNA_replication
		FAD_biosynthetic_process
		FMN_biosynthetic_process
		GDP-mannose_biosynthetic_process
		GMP_biosynthetic_process
		GTP_biosynthetic_process
		IMP_biosynthetic_process
		IMP_salvage
		L-asparagine_biosynthetic_process
		L-glutamate_biosynthetic_process
		L-methionine_biosynthetic_process_from_L-homoserine_via_cystathionine
		L-methionine_salvage
		L-phenylalanine_biosynthetic_process
		L-phenylalanine_biosynthetic_process_from_chorismate_via_phenylpyruvate
		L-proline_biosynthetic_process
		L-serine_biosynthetic_process
		Mo-molybdopterin_cofactor_biosynthetic_process
		NADP_biosynthetic_process
		NAD_biosynthetic_process
		S-adenosylmethionine_biosynthetic_process
		UDP-N-acetylgalactosamine_biosynthetic_process
		UDP-N-acetylglucosamine_biosynthetic_process
		UDP_biosynthetic_process
		UMP_biosynthetic_process
		UTP_biosynthetic_process
		XMP_biosynthetic_process
		[2Fe-2S]_cluster_assembly
		adenine_biosynthetic_process
		alanyl-tRNA_aminoacylation
		arabinan_biosynthetic_process
		arginine_biosynthetic_process
		arginine_biosynthetic_process_via_ornithine
		aromatic_amino_acid_family_biosynthetic_process
		aromatic_amino_acid_family_biosynthetic_process,_prephenate_pathway
		asparagine_biosynthetic_process
		aspartate_biosynthetic_process
		biosynthetic_process
		biotin_biosynthetic_process
		branched-chain_amino_acid_biosynthetic_process
		cAMP_biosynthetic_process
		capsule_polysaccharide_biosynthetic_process
		carbohydrate_derivative_biosynthetic_process
		cell_wall_macromolecule_biosynthetic_process
		cell_wall_mannoprotein_biosynthetic_process
		cell_wall_polysaccharide_biosynthetic_process
		cellular_amino_acid_biosynthetic_process
		cellular_biosynthetic_process
		chorismate_biosynthetic_process
		cobalamin_biosynthetic_process
		coenzyme_A_biosynthetic_process
		coenzyme_biosynthetic_process
		cofactor_biosynthetic_process
		cyclic_nucleotide_biosynthetic_process
		cysteine_biosynthetic_process
		cysteine_biosynthetic_process_from_serine
		cysteine_biosynthetic_process_via_cystathionine
		cysteinyl-tRNA_aminoacylation
		cytokinin_biosynthetic_process
		cytoplasmic_translation
		cytoplasmic_translational_termination
		dTDP-rhamnose_biosynthetic_process
		dTDP_biosynthetic_process
		dTMP_biosynthetic_process
		dTTP_biosynthetic_process
		dUDP_biosynthetic_process
		dUMP_biosynthetic_process
		dUTP_biosynthetic_process
		deoxyribonucleotide_biosynthetic_process
		diaminopimelate_biosynthetic_process
		dimethylallyl_diphosphate_biosynthetic_process
		enterobactin_biosynthetic_process
		extracellular_polysaccharide_biosynthetic_process
		fatty_acid_biosynthetic_process
		fatty_acid_elongation
		fatty_acid_elongation,_saturated_fatty_acid
		folic_acid-containing_compound_biosynthetic_process
		folic_acid_biosynthetic_process
		glucan_biosynthetic_process
		gluconeogenesis
		glutamate_biosynthetic_process
		glutamine_biosynthetic_process
		glutathione_biosynthetic_process
		glyceraldehyde-3-phosphate_biosynthetic_process
		glycerophospholipid_biosynthetic_process
		glycine_biosynthetic_process
		glycine_biosynthetic_process_from_serine
		glycogen_biosynthetic_process
		glycolipid_biosynthetic_process
		glycyl-tRNA_aminoacylation
		guanosine_tetraphosphate_biosynthetic_process
		heme_O_biosynthetic_process
		heme_a_biosynthetic_process
		heme_biosynthetic_process
		histidine_biosynthetic_process
		histidyl-tRNA_aminoacylation
		hypoxanthine_salvage
		inosine_biosynthetic_process
		inositol_biosynthetic_process
		iron-sulfur_cluster_assembly
		isoleucine_biosynthetic_process
		isoleucyl-tRNA_aminoacylation
		isopentenyl_diphosphate_biosynthetic_process,_methylerythritol_4-phosphate_pathway
		isopentenyl_diphosphate_biosynthetic_process,_methylerythritol_4-phosphate_pathway_involved_in_terpenoid_biosynthetic_process
		isoprenoid_biosynthetic_process
		leucine_biosynthetic_process
		leucyl-tRNA_aminoacylation
		lipid_A_biosynthetic_process
		lipid_biosynthetic_process
		lipoate_biosynthetic_process
		lipopolysaccharide_biosynthetic_process
		long-chain_fatty_acid_biosynthetic_process
		lysine_biosynthetic_process
		lysine_biosynthetic_process_via_diaminopimelate
		lysyl-tRNA_aminoacylation
		menaquinone_biosynthetic_process
		methionine_biosynthetic_process
		methionyl-tRNA_aminoacylation
		molybdopterin_cofactor_biosynthetic_process
		mycolic_acid_biosynthetic_process
		mycothiol_biosynthetic_process
		negative_regulation_of_DNA-templated_transcription,_initiation
		negative_regulation_of_fatty_acid_biosynthetic_process
		negative_regulation_of_lipid_biosynthetic_process
		negative_regulation_of_transcription,_DNA-templated
		negative_regulation_of_translation
		negative_regulation_of_translational_elongation
		nucleoside_biosynthetic_process
		nucleoside_triphosphate_biosynthetic_process
		nucleotide_biosynthetic_process
		ornithine_biosynthetic_process
		pantothenate_biosynthetic_process
		peptide_biosynthetic_process
		peptidoglycan-protein_cross-linking
		peptidoglycan_biosynthetic_process
		phenylalanyl-tRNA_aminoacylation
		phosphatidylethanolamine_biosynthetic_process
		phosphatidylglycerol_biosynthetic_process
		phospholipid_biosynthetic_process
		plasma_membrane_ATP_synthesis_coupled_proton_transport
		polyphosphate_biosynthetic_process
		polyprenol_biosynthetic_process
		polysaccharide_biosynthetic_process
		porphyrin-containing_compound_biosynthetic_process
		positive_regulation_of_transcription,_DNA-templated
		positive_regulation_of_translation
		positive_regulation_of_translational_fidelity
		proline_biosynthetic_process
		protein_O-linked_glycosylation
		protein_O-linked_mannosylation
		protein_auto-ADP-ribosylation
		protein_glycosylation
		protein_lipidation
		protoporphyrinogen_IX_biosynthetic_process
		protoporphyrinogen_IX_biosynthetic_process_from_glutamate
		purine-containing_compound_salvage
		purine_nucleobase_biosynthetic_process
		purine_nucleotide_biosynthetic_process
		purine_ribonucleoside_monophosphate_biosynthetic_process
		purine_ribonucleoside_salvage
		purine_ribonucleotide_biosynthetic_process
		pyridine_nucleotide_biosynthetic_process
		pyridoxal_phosphate_biosynthetic_process
		pyridoxine_biosynthetic_process
		pyrimidine_nucleotide_biosynthetic_process
		pyrimidine_ribonucleotide_biosynthetic_process
		quinolinate_biosynthetic_process
		regulation_of_DNA-templated_transcription,_elongation
		regulation_of_DNA-templated_transcription,_termination
		regulation_of_DNA_replication
		regulation_of_transcription,_DNA-templated
		regulation_of_translation
		regulation_of_translational_fidelity
		replication_fork_reversal
		rhamnose_biosynthetic_process
		riboflavin_biosynthetic_process
		ribonucleoside_monophosphate_biosynthetic_process
		salicylic_acid_biosynthetic_process
		selenocysteine_biosynthetic_process
		selenocysteinyl-tRNA(Sec)_biosynthetic_process
		seryl-tRNA_aminoacylation
		siderophore_biosynthetic_process_from_catechol
		siroheme_biosynthetic_process
		small_molecule_biosynthetic_process
		steroid_biosynthetic_process
		sulfolipid_biosynthetic_process
		tRNA_aminoacylation_for_protein_translation
		termination_of_RNA_polymerase_I_transcription
		terpenoid_biosynthetic_process
		terpenoid_biosynthetic_process,_mevalonate-independent
		tetrahydrobiopterin_biosynthetic_process
		tetrahydrofolate_biosynthetic_process
		tetrapyrrole_biosynthetic_process
		thiamine_biosynthetic_process
		thiamine_diphosphate_biosynthetic_process
		threonine_biosynthetic_process
		threonyl-tRNA_aminoacylation
		toxin_biosynthetic_process
		transcription,_DNA-templated
		transcription_antitermination
		transcription_initiation_from_RNA_polymerase_II_promoter
		transcription_initiation_from_bacterial-type_RNA_polymerase_promoter
		translation
		translational_elongation
		translational_initiation
		translational_termination
		trehalose_biosynthetic_process
		tryptophan_biosynthetic_process
		tryptophanyl-tRNA_aminoacylation
		tyrosine_biosynthetic_process
		tyrosyl-tRNA_aminoacylation
		ubiquinone_biosynthetic_process_via_3,4-dihydroxy-5-polyprenylbenzoate
		urea_cycle
		valine_biosynthetic_process
		valyl-tRNA_aminoacylation
		vitamin_B6_biosynthetic_process
		vitamin_K_biosynthetic_process
GO:0009987	cellular process	'de_novo'_AMP_biosynthetic_process
	564 terms	'de_novo'_CTP_biosynthetic_process
		'de_novo'_IMP_biosynthetic_process
		'de_novo'_L-methionine_biosynthetic_process
		'de_novo'_NAD_biosynthetic_process_from_aspartate
		'de_novo'_UMP_biosynthetic_process
		'de_novo'_protein_folding
		'de_novo'_pyrimidine_nucleobase_biosynthetic_process
		1-deoxy-D-xylulose_5-phosphate_biosynthetic_process
		3'-phosphoadenosine_5'-phosphosulfate_metabolic_process
		5-phosphoribose_1-diphosphate_biosynthetic_process
		5-phosphoribose_1-diphosphate_metabolic_process
		7,8-dihydroneopterin_3'-triphosphate_biosynthetic_process
		ADP_biosynthetic_process
		AMP_biosynthetic_process
		AMP_salvage
		ATP_biosynthetic_process
		ATP_metabolic_process
		ATP_synthesis_coupled_electron_transport
		ATP_synthesis_coupled_proton_transport
		Actinobacterium-type_cell_wall_biogenesis
		CDP-diacylglycerol_biosynthetic_process
		CTP_biosynthetic_process
		D-alanine_biosynthetic_process
		D-gluconate_metabolic_process
		DNA-dependent_DNA_replication
		DNA-templated_transcription,_elongation
		DNA-templated_transcription,_initiation
		DNA-templated_transcription,_termination
		DNA_biosynthetic_process
		DNA_catabolic_process
		DNA_dealkylation_involved_in_DNA_repair
		DNA_duplex_unwinding
		DNA_integration
		DNA_ligation
		DNA_metabolic_process
		DNA_protection
		DNA_recombination
		DNA_repair
		DNA_replication
		DNA_replication,_removal_of_RNA_primer
		DNA_replication,_synthesis_of_RNA_primer
		DNA_replication_initiation
		DNA_synthesis_involved_in_DNA_repair
		DNA_topological_change
		DNA_unwinding_involved_in_DNA_replication
		F420-0_metabolic_process
		FAD_biosynthetic_process
		FMN_biosynthetic_process
		FtsZ-dependent_cytokinesis
		GDP-mannose_biosynthetic_process
		GDP_metabolic_process
		GMP_biosynthetic_process
		GMP_metabolic_process
		GTP_biosynthetic_process
		GTP_metabolic_process
		IMP_biosynthetic_process
		IMP_catabolic_process
		IMP_metabolic_process
		IMP_salvage
		L-alanine_catabolic_process
		L-asparagine_biosynthetic_process
		L-glutamate_biosynthetic_process
		L-methionine_biosynthetic_process_from_L-homoserine_via_cystathionine
		L-methionine_salvage
		L-phenylalanine_biosynthetic_process
		L-phenylalanine_biosynthetic_process_from_chorismate_via_phenylpyruvate
		L-proline_biosynthetic_process
		L-serine_biosynthetic_process
		L-serine_metabolic_process
		Mo-molybdopterin_cofactor_biosynthetic_process
		N-terminal_protein_amino_acid_acetylation
		N-terminal_protein_amino_acid_modification
		NADP_biosynthetic_process
		NAD_biosynthetic_process
		NAD_metabolic_process
		RNA_(guanine-N7)-methylation
		RNA_catabolic_process
		RNA_methylation
		RNA_modification
		RNA_phosphodiester_bond_hydrolysis
		RNA_phosphodiester_bond_hydrolysis,_endonucleolytic
		RNA_phosphodiester_bond_hydrolysis,_exonucleolytic
		RNA_processing
		RNA_secondary_structure_unwinding
		S-adenosylhomocysteine_catabolic_process
		S-adenosylmethionine_biosynthetic_process
		S-adenosylmethionine_cycle
		SOS_response
		SRP-dependent_cotranslational_protein_targeting_to_membrane
		TMP_metabolic_process
		UDP-D-galactose_metabolic_process
		UDP-N-acetylgalactosamine_biosynthetic_process
		UDP-N-acetylglucosamine_biosynthetic_process
		UDP-N-acetylglucosamine_metabolic_process
		UDP-glucose_metabolic_process
		UDP_biosynthetic_process
		UMP_biosynthetic_process
		UTP_biosynthetic_process
		XMP_biosynthetic_process
		[2Fe-2S]_cluster_assembly
		acyl-CoA_metabolic_process
		adenine_biosynthetic_process
		adenosine_catabolic_process
		adenosine_metabolic_process
		aerobic_electron_transport_chain
		aerobic_respiration
		alanine_catabolic_process
		alanine_metabolic_process
		alanyl-tRNA_aminoacylation
		ammonia_assimilation_cycle
		anaerobic_respiration
		antibiotic_catabolic_process
		arginine_biosynthetic_process
		arginine_biosynthetic_process_via_ornithine
		arginine_catabolic_process_to_ornithine
		arginine_metabolic_process
		argininosuccinate_metabolic_process
		aromatic_amino_acid_family_biosynthetic_process
		aromatic_amino_acid_family_biosynthetic_process,_prephenate_pathway
		asparagine_biosynthetic_process
		asparagine_catabolic_process
		aspartate_biosynthetic_process
		barrier_septum_assembly
		base-excision_repair
		base-excision_repair,_AP_site_formation_via_deaminated_base_removal
		base-excision_repair,_DNA_ligation
		beta-alanine_metabolic_process
		beta-lactam_antibiotic_catabolic_process
		biotin_biosynthetic_process
		branched-chain_amino_acid_biosynthetic_process
		branched-chain_amino_acid_metabolic_process
		butyrate_metabolic_process
		cAMP_biosynthetic_process
		capsule_polysaccharide_biosynthetic_process
		carbohydrate_phosphorylation
		carboxylic_acid_metabolic_process
		cell_cycle
		cell_division
		cell_morphogenesis
		cell_redox_homeostasis
		cell_septum_assembly
		cell_wall_assembly
		cell_wall_macromolecule_biosynthetic_process
		cell_wall_macromolecule_catabolic_process
		cell_wall_mannoprotein_biosynthetic_process
		cell_wall_organization
		cell_wall_polysaccharide_biosynthetic_process
		cellular_amino_acid_biosynthetic_process
		cellular_aromatic_compound_metabolic_process
		cellular_biosynthetic_process
		cellular_carbohydrate_metabolic_process
		cellular_iron_ion_homeostasis
		cellular_metabolic_process
		cellular_oxidant_detoxification
		cellular_phosphate_ion_homeostasis
		cellular_protein_modification_process
		cellular_respiration
		cellular_response_to_DNA_damage_stimulus
		cellular_response_to_heat
		cellular_response_to_hypoxia
		cellular_response_to_ionizing_radiation
		cellular_response_to_iron_ion_starvation
		cellular_response_to_oxidative_stress
		cellular_response_to_oxygen_levels
		cellular_response_to_starvation
		cellular_response_to_superoxide
		cellular_water_homeostasis
		chaperone-mediated_protein_folding
		chaperone_mediated_protein_folding_requiring_cofactor
		chlorophyll_catabolic_process
		chorismate_biosynthetic_process
		chorismate_metabolic_process
		chromosome_condensation
		chromosome_organization
		chromosome_segregation
		chromosome_separation
		co-translational_protein_modification
		cobalamin_biosynthetic_process
		coenzyme_A_biosynthetic_process
		coenzyme_biosynthetic_process
		cofactor_biosynthetic_process
		conversion_of_methionyl-tRNA_to_N-formyl-methionyl-tRNA
		cyclic_nucleotide_biosynthetic_process
		cysteine_biosynthetic_process
		cysteine_biosynthetic_process_from_serine
		cysteine_biosynthetic_process_via_cystathionine
		cysteine_metabolic_process
		cysteinyl-tRNA_aminoacylation
		cytochrome_complex_assembly
		cytokinin_biosynthetic_process
		cytolysis
		cytoplasmic_translation
		cytoplasmic_translational_termination
		dGTP_catabolic_process
		dTDP-rhamnose_biosynthetic_process
		dTDP_biosynthetic_process
		dTMP_biosynthetic_process
		dTTP_biosynthetic_process
		dTTP_metabolic_process
		dUDP_biosynthetic_process
		dUMP_biosynthetic_process
		dUMP_catabolic_process
		dUTP_biosynthetic_process
		dUTP_catabolic_process
		dUTP_metabolic_process
		deoxyguanosine_catabolic_process
		deoxyribonucleotide_biosynthetic_process
		deoxyribonucleotide_catabolic_process
		deoxyribose_phosphate_catabolic_process
		dephosphorylation
		diadenosine_tetraphosphate_catabolic_process
		diaminopimelate_biosynthetic_process
		dimethylallyl_diphosphate_biosynthetic_process
		double-strand_break_repair
		double-strand_break_repair_via_homologous_recombination
		double-strand_break_repair_via_nonhomologous_end_joining
		drug_metabolic_process
		electron_transport_chain
		enterobactin_biosynthetic_process
		enzyme-directed_rRNA_2'-O-methylation
		enzyme-directed_rRNA_pseudouridine_synthesis
		epoxide_metabolic_process
		extracellular_polysaccharide_biosynthetic_process
		fatty_acid_beta-oxidation
		fatty_acid_beta-oxidation_using_acyl-CoA_dehydrogenase
		fatty_acid_biosynthetic_process
		fatty_acid_catabolic_process
		fatty_acid_elongation
		fatty_acid_elongation,_saturated_fatty_acid
		fatty_acid_metabolic_process
		folic_acid-containing_compound_biosynthetic_process
		folic_acid-containing_compound_metabolic_process
		folic_acid_biosynthetic_process
		fructose_1,6-bisphosphate_metabolic_process
		fructose_6-phosphate_metabolic_process
		fumarate_metabolic_process
		glucan_biosynthetic_process
		glucose_6-phosphate_metabolic_process
		glutamate_biosynthetic_process
		glutamate_catabolic_process
		glutamine_biosynthetic_process
		glutamine_catabolic_process
		glutamine_metabolic_process
		glutaminyl-tRNAGln_biosynthesis_via_transamidation
		glutathione_biosynthetic_process
		glutathione_metabolic_process
		glyceraldehyde-3-phosphate_biosynthetic_process
		glycerol-3-phosphate_metabolic_process
		glycerol_catabolic_process
		glycerol_metabolic_process
		glycerolipid_catabolic_process
		glycerophospholipid_biosynthetic_process
		glycine_biosynthetic_process
		glycine_biosynthetic_process_from_serine
		glycine_catabolic_process
		glycine_decarboxylation_via_glycine_cleavage_system
		glycine_metabolic_process
		glycogen_biosynthetic_process
		glycogen_metabolic_process
		glycolipid_biosynthetic_process
		glycolytic_process
		glycyl-tRNA_aminoacylation
		glyoxylate_catabolic_process
		glyoxylate_cycle
		guanosine_tetraphosphate_biosynthetic_process
		guanosine_tetraphosphate_metabolic_process
		heme_O_biosynthetic_process
		heme_a_biosynthetic_process
		heme_biosynthetic_process
		hemolysis_by_symbiont_of_host_erythrocytes
		hemolysis_in_other_organism
		histidine_biosynthetic_process
		histidyl-tRNA_aminoacylation
		homoserine_metabolic_process
		hypoxanthine_salvage
		inosine_biosynthetic_process
		inositol_biosynthetic_process
		inositol_metabolic_process
		inositol_phosphate_dephosphorylation
		intracellular_signal_transduction
		iron-sulfur_cluster_assembly
		iron_assimilation_by_chelation_and_transport
		isocitrate_metabolic_process
		isoleucine_biosynthetic_process
		isoleucyl-tRNA_aminoacylation
		isopentenyl_diphosphate_biosynthetic_process,_methylerythritol_4-phosphate_pathway
		isopentenyl_diphosphate_biosynthetic_process,_methylerythritol_4-phosphate_pathway_involved_in_terpenoid_biosynthetic_process
		isoprenoid_biosynthetic_process
		lactate_fermentation_to_propionate_and_acetate
		lactate_oxidation
		leucine_biosynthetic_process
		leucyl-tRNA_aminoacylation
		lipid_A_biosynthetic_process
		lipid_glycosylation
		lipoate_biosynthetic_process
		lipopolysaccharide_biosynthetic_process
		long-chain_fatty_acid_biosynthetic_process
		long-chain_fatty_acid_metabolic_process
		lysine_biosynthetic_process
		lysine_biosynthetic_process_via_diaminopimelate
		lysyl-tRNA_aminoacylation
		mRNA_catabolic_process
		mRNA_processing
		mRNA_pseudouridine_synthesis
		malate_metabolic_process
		maturation_of_LSU-rRNA
		maturation_of_SSU-rRNA_from_tricistronic_rRNA_transcript_(SSU-rRNA,_5.8S_rRNA,_LSU-rRNA)
		mature_ribosome_assembly
		menaquinone_biosynthetic_process
		methionine_biosynthetic_process
		methionine_catabolic_process
		methionine_metabolic_process
		methionyl-tRNA_aminoacylation
		mismatch_repair
		modification-dependent_protein_catabolic_process
		modulation_by_symbiont_of_host_phagocytosis
		modulation_by_symbiont_of_host_signal_transduction_pathway
		molybdopterin_cofactor_biosynthetic_process
		multi-organism_cellular_process
		mycolate_cell_wall_layer_assembly
		mycolic_acid_biosynthetic_process
		mycothiol_biosynthetic_process
		mycothiol_metabolic_process
		negative_regulation_of_DNA-templated_transcription,_initiation
		negative_regulation_of_cytolysis_by_symbiont_of_host_cells
		negative_regulation_of_fatty_acid_biosynthetic_process
		negative_regulation_of_glycolytic_process
		negative_regulation_of_phosphate_metabolic_process
		negative_regulation_of_protein_kinase_activity
		negative_regulation_of_protein_polymerization
		negative_regulation_of_ribonuclease_activity
		negative_regulation_of_ribosome_biogenesis
		negative_regulation_of_strand_invasion
		negative_regulation_of_transcription,_DNA-templated
		negative_regulation_of_translation
		negative_regulation_of_translational_elongation
		nicotinamide_nucleotide_metabolic_process
		nucleic_acid_phosphodiester_bond_hydrolysis
		nucleobase-containing_small_molecule_interconversion
		nucleoid_organization
		nucleoside_biosynthetic_process
		nucleoside_diphosphate_metabolic_process
		nucleoside_diphosphate_phosphorylation
		nucleoside_metabolic_process
		nucleoside_monophosphate_metabolic_process
		nucleoside_triphosphate_biosynthetic_process
		nucleoside_triphosphate_catabolic_process
		nucleoside_triphosphate_metabolic_process
		nucleotide-excision_repair
		nucleotide-sugar_metabolic_process
		nucleotide_biosynthetic_process
		nucleotide_metabolic_process
		nucleotide_phosphorylation
		one-carbon_metabolic_process
		ornithine_biosynthetic_process
		ornithine_metabolic_process
		oxidative_phosphorylation
		oxidative_single-stranded_DNA_demethylation
		pantothenate_biosynthetic_process
		pantothenate_catabolic_process
		pentose-phosphate_shunt
		pentose-phosphate_shunt,_non-oxidative_branch
		peptide_biosynthetic_process
		peptide_catabolic_process
		peptidoglycan-based_cell_wall_biogenesis
		peptidoglycan-protein_cross-linking
		peptidoglycan_biosynthetic_process
		peptidyl-glutamine_methylation
		peptidyl-histidine_phosphorylation
		peptidyl-lysine_demalonylation
		peptidyl-lysine_desuccinylation
		peptidyl-pyrromethane_cofactor_linkage
		peptidyl-threonine_phosphorylation
		phenylalanyl-tRNA_aminoacylation
		phosphate-containing_compound_metabolic_process
		phosphatidylethanolamine_biosynthetic_process
		phosphatidylglycerol_biosynthetic_process
		phosphatidylinositol_metabolic_process
		phosphatidylinositol_phosphorylation
		phospholipid_biosynthetic_process
		phosphorelay_signal_transduction_system
		phosphorus_metabolic_process
		phosphorylation
		plasma_membrane_ATP_synthesis_coupled_proton_transport
		polyphosphate_biosynthetic_process
		polyphosphate_metabolic_process
		polyprenol_biosynthetic_process
		porphyrin-containing_compound_biosynthetic_process
		positive_regulation_by_symbiont_of_host_apoptotic_process
		positive_regulation_by_symbiont_of_host_receptor-mediated_endocytosis
		positive_regulation_of_proteasomal_protein_catabolic_process
		positive_regulation_of_transcription,_DNA-templated
		positive_regulation_of_translation
		positive_regulation_of_translational_fidelity
		post-translational_protein_modification
		proline_biosynthetic_process
		propionate_metabolic_process,_methylcitrate_cycle
		propionate_metabolic_process,_methylmalonyl_pathway
		proteasomal_protein_catabolic_process
		proteasomal_ubiquitin-independent_protein_catabolic_process
		protein-pyridoxal-5-phosphate_linkage_via_peptidyl-N6-pyridoxal_phosphate-L-lysine
		protein_O-linked_glycosylation
		protein_O-linked_mannosylation
		protein_adenylylation
		protein_auto-ADP-ribosylation
		protein_autophosphorylation
		protein_deacetylation
		protein_deacylation
		protein_dephosphorylation
		protein_desuccinylation
		protein_folding
		protein_glycosylation
		protein_hexamerization
		protein_homooligomerization
		protein_homotetramerization
		protein_initiator_methionine_removal
		protein_initiator_methionine_removal_involved_in_protein_maturation
		protein_insertion_into_membrane
		protein_lipidation
		protein_lipoylation
		protein_methylation
		protein_oligomerization
		protein_peptidyl-prolyl_isomerization
		protein_phosphorylation
		protein_polymerization
		protein_pupylation
		protein_refolding
		protein_repair
		protein_secretion
		protein_targeting_to_membrane
		protein_tetramerization
		protein_urmylation
		proteolysis_involved_in_cellular_protein_catabolic_process
		protoporphyrinogen_IX_biosynthetic_process
		protoporphyrinogen_IX_biosynthetic_process_from_glutamate
		pseudouridine_synthesis
		pteridine-containing_compound_metabolic_process
		purine-containing_compound_salvage
		purine_nucleobase_biosynthetic_process
		purine_nucleobase_catabolic_process
		purine_nucleobase_metabolic_process
		purine_nucleotide_biosynthetic_process
		purine_nucleotide_metabolic_process
		purine_ribonucleoside_monophosphate_biosynthetic_process
		purine_ribonucleoside_salvage
		purine_ribonucleotide_biosynthetic_process
		pyridine_nucleotide_biosynthetic_process
		pyridoxal_phosphate_biosynthetic_process
		pyridoxine_biosynthetic_process
		pyridoxine_metabolic_process
		pyrimidine_nucleotide_biosynthetic_process
		pyrimidine_nucleotide_metabolic_process
		pyrimidine_ribonucleotide_biosynthetic_process
		quinolinate_biosynthetic_process
		quinolinate_catabolic_process
		rRNA_(guanine-N7)-methylation
		rRNA_5'-end_processing
		rRNA_base_methylation
		rRNA_catabolic_process
		rRNA_methylation
		rRNA_modification
		rRNA_processing
		recombinational_repair
		regulation_of_DNA-templated_transcription,_elongation
		regulation_of_DNA-templated_transcription,_termination
		regulation_of_DNA_repair
		regulation_of_DNA_replication
		regulation_of_NAD+_kinase_activity
		regulation_of_RNA_metabolic_process
		regulation_of_cell_shape
		regulation_of_cellular_respiration
		regulation_of_chaperone-mediated_protein_complex_assembly
		regulation_of_fatty_acid_metabolic_process
		regulation_of_glutamine_family_amino_acid_metabolic_process
		regulation_of_pentose-phosphate_shunt
		regulation_of_phosphate_metabolic_process
		regulation_of_proteasomal_protein_catabolic_process
		regulation_of_protein_secretion
		regulation_of_transcription,_DNA-templated
		regulation_of_translation
		regulation_of_translational_fidelity
		removal_of_superoxide_radicals
		replication_fork_reversal
		respiratory_electron_transport_chain
		riboflavin_biosynthetic_process
		ribonucleoside_monophosphate_biosynthetic_process
		ribosomal_large_subunit_assembly
		ribosomal_small_subunit_assembly
		ribosome_disassembly
		salicylic_acid_biosynthetic_process
		selenocysteine_biosynthetic_process
		selenocysteinyl-tRNA(Sec)_biosynthetic_process
		seryl-tRNA_aminoacylation
		shikimate_metabolic_process
		short-chain_fatty_acid_metabolic_process
		siderophore_biosynthetic_process_from_catechol
		signal_peptide_processing
		signal_transduction
		signal_transduction_by_protein_phosphorylation
		siroheme_biosynthetic_process
		sister_chromatid_cohesion
		stringent_response
		succinate_metabolic_process
		succinyl-CoA_metabolic_process
		sulfate_assimilation
		sulfolipid_biosynthetic_process
		sulfur_amino_acid_metabolic_process
		sulfur_compound_metabolic_process
		superoxide_metabolic_process
		tRNA_3'-terminal_CCA_addition
		tRNA_5'-leader_removal
		tRNA_aminoacylation
		tRNA_aminoacylation_for_protein_translation
		tRNA_dihydrouridine_synthesis
		tRNA_methylation
		tRNA_modification
		tRNA_processing
		tRNA_pseudouridine_synthesis
		tRNA_threonylcarbamoyladenosine_modification
		tRNA_wobble_adenosine_to_inosine_editing
		tRNA_wobble_position_uridine_thiolation
		termination_of_RNA_polymerase_I_transcription
		terpenoid_biosynthetic_process
		terpenoid_biosynthetic_process,_mevalonate-independent
		tetrahydrobiopterin_biosynthetic_process
		tetrahydrofolate_biosynthetic_process
		tetrahydrofolate_interconversion
		tetrahydrofolate_metabolic_process
		tetrapyrrole_biosynthetic_process
		thiamine_biosynthetic_process
		thiamine_diphosphate_biosynthetic_process
		threonine_biosynthetic_process
		threonine_metabolic_process
		threonyl-tRNA_aminoacylation
		toxin_biosynthetic_process
		transcription,_DNA-templated
		transcription_antitermination
		transcription_initiation_from_RNA_polymerase_II_promoter
		transcription_initiation_from_bacterial-type_RNA_polymerase_promoter
		translation
		translational_elongation
		translational_initiation
		translational_termination
		transposition,_DNA-mediated
		transsulfuration
		trehalose_biosynthetic_process
		trehalose_metabolic_process
		trehalose_metabolism_in_response_to_stress
		tricarboxylic_acid_cycle
		tryptophan_biosynthetic_process
		tryptophan_metabolic_process
		tryptophanyl-tRNA_aminoacylation
		tyrosine_biosynthetic_process
		tyrosyl-tRNA_aminoacylation
		ubiquinone_biosynthetic_process_via_3,4-dihydroxy-5-polyprenylbenzoate
		urea_cycle
		valine_biosynthetic_process
		valyl-tRNA_aminoacylation
		vitamin_B6_biosynthetic_process
		vitamin_B6_metabolic_process
		vitamin_K_biosynthetic_process
		wobble_position_cytosine_ribose_methylation
		wobble_position_uridine_ribose_methylation

## Sheet: common_10sp_CC
GO:0005622	intracellular	3-isopropylmalate_dehydratase_complex
	54 GO terms	DNA-directed_RNA_polymerase_complex
		DNA_helicase_complex
		DNA_polymerase_III_complex
		DNA_topoisomerase_complex_(ATP-hydrolyzing)
		GroEL-GroES_complex
		Holliday_junction_helicase_complex
		Holliday_junction_resolvase_complex
		acetolactate_synthase_complex
		acetyl-CoA_carboxylase_complex
		anthranilate_synthase_complex
		bacterial_nucleoid
		carbamoyl-phosphate_synthase_complex
		cytosol
		cytosolic_large_ribosomal_subunit
		cytosolic_ribosome
		cytosolic_small_ribosomal_subunit
		enterobactin_synthetase_complex
		excinuclease_repair_complex
		exodeoxyribonuclease_VII_complex
		extrinsic_component_of_cytoplasmic_side_of_plasma_membrane
		fatty_acid_synthase_complex
		glutamyl-tRNA(Gln)_amidotransferase_complex
		glycerol-3-phosphate_dehydrogenase_complex
		glycine_cleavage_complex
		intracellular
		intracellular_membrane-bounded_organelle
		intracellular_ribonucleoprotein_complex
		large_ribosomal_subunit
		phenylalanine-tRNA_ligase_complex
		phosphopyruvate_hydratase_complex
		plasma_membrane_proton-transporting_ATP_synthase_complex
		primosome_complex
		proteasome-activating_nucleotidase_complex
		proteasome_accessory_complex
		proteasome_complex
		proteasome_core_complex
		proteasome_core_complex,_alpha-subunit_complex
		proteasome_core_complex,_beta-subunit_complex
		protein_acetyltransferase_complex
		proton-transporting_ATP_synthase_complex,_catalytic_core_F(1)
		proton-transporting_ATP_synthase_complex,_coupling_factor_F(o)
		pyruvate_dehydrogenase_complex
		respiratory_chain_complex_II
		ribonuclease_H2_complex
		ribonucleoside-diphosphate_reductase_complex
		ribosome
		signal_recognition_particle
		small_ribosomal_subunit
		succinate-CoA_ligase_complex_(ADP-forming)
		succinate_dehydrogenase_complex
		tRNA_(m1A)_methyltransferase_complex
		tRNA_methyltransferase_complex
		tricarboxylic_acid_cycle_enzyme_complex
GO:0005623	cell	3-isopropylmalate_dehydratase_complex
	69 GO terms	ATP-binding_cassette_(ABC)_transporter_complex,_substrate-binding_subunit-containing
		DNA-directed_RNA_polymerase_complex
		DNA_helicase_complex
		DNA_polymerase_III_complex
		DNA_topoisomerase_complex_(ATP-hydrolyzing)
		GroEL-GroES_complex
		Holliday_junction_helicase_complex
		Holliday_junction_resolvase_complex
		TAT_protein_transport_complex
		acetolactate_synthase_complex
		acetyl-CoA_carboxylase_complex
		anthranilate_synthase_complex
		bacterial_nucleoid
		capsule
		carbamoyl-phosphate_synthase_complex
		cell
		cell_division_site
		cell_envelope_Sec_protein_transport_complex
		cell_pole
		cell_septum
		cytochrome_o_ubiquinol_oxidase_complex
		cytosol
		cytosolic_large_ribosomal_subunit
		cytosolic_ribosome
		cytosolic_small_ribosomal_subunit
		enterobactin_synthetase_complex
		envelope
		excinuclease_repair_complex
		exodeoxyribonuclease_VII_complex
		extrinsic_component_of_cytoplasmic_side_of_plasma_membrane
		fatty_acid_synthase_complex
		glutamyl-tRNA(Gln)_amidotransferase_complex
		glycerol-3-phosphate_dehydrogenase_complex
		glycine_cleavage_complex
		integral_component_of_plasma_membrane
		intracellular_membrane-bounded_organelle
		intracellular_ribonucleoprotein_complex
		intrinsic_component_of_plasma_membrane
		large_ribosomal_subunit
		outer_membrane-bounded_periplasmic_space
		periplasmic_space
		phenylalanine-tRNA_ligase_complex
		plasma_membrane
		plasma_membrane_proton-transporting_ATP_synthase_complex
		polyphosphate_kinase_complex
		primosome_complex
		proteasome-activating_nucleotidase_complex
		proteasome_accessory_complex
		proteasome_complex
		proteasome_core_complex
		proteasome_core_complex,_alpha-subunit_complex
		proteasome_core_complex,_beta-subunit_complex
		protein_acetyltransferase_complex
		proton-transporting_ATP_synthase_complex,_catalytic_core_F(1)
		proton-transporting_ATP_synthase_complex,_coupling_factor_F(o)
		pyruvate_dehydrogenase_complex
		respiratory_chain_complex_II
		riboflavin_synthase_complex
		ribonuclease_H2_complex
		ribonucleoside-diphosphate_reductase_complex
		ribosome
		signal_recognition_particle
		small_ribosomal_subunit
		succinate-CoA_ligase_complex_(ADP-forming)
		succinate_dehydrogenase_complex
		tRNA_(m1A)_methyltransferase_complex
		tRNA_methyltransferase_complex
		tricarboxylic_acid_cycle_enzyme_compl
GO:0005694	chromosome	chromosome
	2 GO terms	primosome_complex

## Sheet: common_10sp_MF
GO:0005198	structural molecule activity	structural_constituent_of_ribosome
	2 GO terms	structural_molecule_activity
GO:0005488	binding	2_iron,_2_sulfur_cluster_binding
	86 GO terms	3_iron,_4_sulfur_cluster_binding
		4_iron,_4_sulfur_cluster_binding
		ACP_phosphopantetheine_attachment_site_binding_involved_in_fatty_acid_biosynthetic_process
		AMP_binding
		ATP_binding
		CTP_binding
		FAD_binding
		FMN_binding
		GDP_binding
		GMP_binding
		GTP_binding
		NAD+_binding
		NADH_binding
		NADP+_binding
		NADPH_binding
		NADP_binding
		NAD_binding
		RNA_polymerase_binding
		RNA_polymerase_core_enzyme_binding
		acyl_binding
		adenyl-nucleotide_exchange_factor_activity
		adenyl_ribonucleotide_binding
		amino_acid_binding
		arginine_binding
		bacterial-type_RNA_polymerase_core_enzyme_binding
		cAMP_binding
		cadmium_ion_binding
		calcium_ion_binding
		carbohydrate_binding
		cation_binding
		chaperone_binding
		cobalamin_binding
		cobalt_ion_binding
		coenzyme_F420_binding
		coenzyme_binding
		cofactor_binding
		copper_ion_binding
		dATP_binding
		dGTP_binding
		dinitrosyl-iron_complex_binding
		drug_binding
		fatty-acyl-CoA_binding
		fatty_acid_binding
		ferrous_iron_binding
		flavin_adenine_dinucleotide_binding
		glycine_binding
		glycolipid_binding
		heat_shock_protein_binding
		heme_binding
		heparin_binding
		host_cell_surface_binding
		identical_protein_binding
		iron-sulfur_cluster_binding
		iron_ion_binding
		lipid_binding
		lipoic_acid_binding
		magnesium_ion_binding
		manganese_ion_binding
		metal_ion_binding
		nickel_cation_binding
		nucleotide_binding
		oxygen_binding
		penicillin_binding
		peptide_binding
		phosphatidylinositol_binding
		phosphopantetheine_binding
		potassium_ion_binding
		proteasome_binding
		protein_binding_involved_in_protein_folding
		protein_dimerization_activity
		protein_homodimerization_activity
		purine_nucleotide_binding
		pyridoxal_phosphate_binding
		quinone_binding
		ribonucleoside_binding
		ribosomal_large_subunit_binding
		ribosomal_small_subunit_binding
		ribosome_binding
		sodium_ion_binding
		thiamine_binding
		thiamine_pyrophosphate_binding
		transition_metal_ion_binding
		ubiquitin-like_protein_binding
		unfolded_protein_binding
		zinc_ion_binding
GO:0005515	protein binding	RNA_polymerase_binding
	13 GO terms	RNA_polymerase_core_enzyme_binding
		bacterial-type_RNA_polymerase_core_enzyme_binding
		chaperone_binding
		heat_shock_protein_binding
		identical_protein_binding
		proteasome_binding
		protein_binding
		protein_binding_involved_in_protein_folding
		protein_dimerization_activity
		protein_homodimerization_activity
		ubiquitin-like_protein_binding
		unfolded_protein_binding
GO:0008565	protein transporter activity	ATPase-coupled_protein_transmembrane_transporter_activity
	5 Go terms	P-P-bond-hydrolysis-driven_protein_transmembrane_transporter_activity
		protein_transmembrane_transporter_activity
		protein_transporter_activity
		proton_motive_force_dependent_protein_transmembrane_transporter_activity
GO:0008907	integrase activity	tyrosine-based_site-specific_recombinase_activity
	1 GO term
GO:0016301	kinase activity	4-(cytidine_5'-diphospho)-2-C-methyl-D-erythritol_kinase_activity
	32 GO terms	NAD+_kinase_activity
		UMP_kinase_activity
		acetylglutamate_kinase_activity
		adenosine_kinase_activity
		adenylate_kinase_activity
		aspartate_kinase_activity
		carbohydrate_kinase_activity
		cytidylate_kinase_activity
		glucokinase_activity
		glutamate_5-kinase_activity
		glycerol_kinase_activity
		guanylate_kinase_activity
		homoserine_kinase_activity
		hydroxymethylpyrimidine_kinase_activity
		kinase_activity
		nucleobase-containing_compound_kinase_activity
		nucleoside_diphosphate_kinase_activity
		pantothenate_kinase_activity
		phosphoglycerate_kinase_activity
		phosphomethylpyrimidine_kinase_activity
		phosphorelay_sensor_kinase_activity
		polyphosphate-glucose_phosphotransferase_activity
		polyphosphate_kinase_activity
		protein_histidine_kinase_activity
		protein_kinase_activity
		protein_serine/threonine_kinase_activity
		riboflavin_kinase_activity
		shikimate_kinase_activity
		thiamine-phosphate_kinase_activity
		thymidylate_kinase_activity
		uridylate_kinase_activity
GO:0016740	transferase activity	1,4-alpha-glucan_branching_enzyme_activity
	228 GO terms	1,4-dihydroxy-2-naphthoate_octaprenyltransferase_activity
		1-acylglycerol-3-phosphate_O-acyltransferase_activity
		1-deoxy-D-xylulose-5-phosphate_synthase_activity
		16S_rRNA_(adenine(1518)-N(6)/adenine(1519)-N(6))-dimethyltransferase_activity
		2,3,4,5-tetrahydropyridine-2,6-dicarboxylate_N-succinyltransferase_activity
		2-C-methyl-D-erythritol_4-phosphate_cytidylyltransferase_activity
		2-amino-4-hydroxy-6-hydroxymethyldihydropteridine_diphosphokinase_activity
		2-isopropylmalate_synthase_activity
		2-succinyl-5-enolpyruvyl-6-hydroxy-3-cyclohexene-1-carboxylic-acid_synthase_activity
		3-deoxy-7-phosphoheptulonate_synthase_activity
		3-methyl-2-oxobutanoate_hydroxymethyltransferase_activity
		3-oxoacyl-[acyl-carrier-protein]_reductase_(NADPH)_activity
		3-oxoacyl-[acyl-carrier-protein]_synthase_activity
		3-phosphoshikimate_1-carboxyvinyltransferase_activity
		4-(cytidine_5'-diphospho)-2-C-methyl-D-erythritol_kinase_activity
		4-amino-4-deoxychorismate_synthase_activity
		5-methyltetrahydropteroyltriglutamate-homocysteine_S-methyltransferase_activity
		7,8-didemethyl-8-hydroxy-5-deazariboflavin_synthase_activity
		8-amino-7-oxononanoate_synthase_activity
		ATP:3'-cytidine-cytidine-tRNA_adenylyltransferase_activity
		ATP_adenylyltransferase_activity
		ATP_phosphoribosyltransferase_activity
		CDP-diacylglycerol-glycerol-3-phosphate_3-phosphatidyltransferase_activity
		CDP-diacylglycerol-inositol_3-phosphatidyltransferase_activity
		CDP-diacylglycerol-serine_O-phosphatidyltransferase_activity
		CTP:3'-cytidine-tRNA_cytidylyltransferase_activity
		CTP:tRNA_cytidylyltransferase_activity
		DNA-directed_DNA_polymerase_activity
		DNA-directed_RNA_polymerase_activity
		DNA_primase_activity
		FMN_adenylyltransferase_activity
		GDP-Man:Man3GlcNAc2-PP-Dol_alpha-1,2-mannosyltransferase_activity
		GTP_diphosphokinase_activity
		L-alanine:2-oxoglutarate_aminotransferase_activity
		L-aspartate:2-oxoglutarate_aminotransferase_activity
		L-isoleucine_transaminase_activity
		L-leucine_transaminase_activity
		L-phenylalanine:2-oxoglutarate_aminotransferase_activity
		L-threonylcarbamoyladenylate_synthase
		L-valine_transaminase_activity
		LPPG:FO_2-phospho-L-lactate_transferase_activity
		N(6)-L-threonylcarbamoyladenine_synthase
		N-acetyltransferase_activity
		N2-acetyl-L-ornithine:2-oxoglutarate_5-aminotransferase_activity
		NAD+_kinase_activity
		O-methyltransferase_activity
		O-phospho-L-serine:2-oxoglutarate_aminotransferase_activity
		RNA_methyltransferase_activity
		S-adenosylmethionine-dependent_methyltransferase_activity
		S-adenosylmethionine-homocysteine_S-methyltransferase_activity
		UDP-N-acetyl-D-glucosamine:N-acetylmuramoyl-L-alanyl-D-glutamyl-meso-2,6-diaminopimelyl-D-alanyl-D-alanine-diphosphoundecaprenol_4-beta-N-acetylglucosaminlytransferase_activity
		UDP-N-acetylglucosamine_1-carboxyvinyltransferase_activity
		UDP-N-acetylglucosamine_diphosphorylase_activity
		UDP-N-acetylmuramoyl-L-alanyl-D-glutamyl-meso-2,6-diaminopimelyl-D-alanyl-D-alanine:undecaprenyl-phosphate_transferase_activity
		UDP-galactosyltransferase_activity
		UDP-glycosyltransferase_activity
		UMP_kinase_activity
		UTP:glucose-1-phosphate_uridylyltransferase_activity
		Z-farnesyl_diphosphate_synthase_activity
		[acyl-carrier-protein]_S-malonyltransferase_activity
		[glutamate-ammonia-ligase]_adenylyltransferase_activity
		acetolactate_synthase_activity
		acetyl-CoA:L-glutamate_N-acetyltransferase_activity
		acetyl-CoA_C-acetyltransferase_activity
		acetyl-CoA_C-acyltransferase_activity
		acetylglucosaminyltransferase_activity
		acetylglutamate_kinase_activity
		acetyltransferase_activity
		acylglycerol_O-acyltransferase_activity
		adenosine_kinase_activity
		adenosylmethionine-8-amino-7-oxononanoate_transaminase_activity
		adenylate_kinase_activity
		adenylyltransferase_activity
		alpha,alpha-trehalose-phosphate_synthase_(GDP-forming)_activity
		alpha,alpha-trehalose-phosphate_synthase_(UDP-forming)_activity
		amidophosphoribosyltransferase_activity
		aminomethyltransferase_activity
		arabinosyltransferase_activity
		aspartate_carbamoyltransferase_activity
		aspartate_kinase_activity
		beta-ketoacyl-acyl-carrier-protein_synthase_II_activity
		biotin_synthase_activity
		branched-chain-amino-acid_transaminase_activity
		carboxyl-_or_carbamoyltransferase_activity
		cob(I)yrinic_acid_a,c-diamide_adenosyltransferase_activity
		cyclopropane-fatty-acyl-phospholipid_synthase_activity
		cystathionine_gamma-synthase_activity
		cysteine_desulfurase_activity
		di-trans,poly-cis-decaprenylcistransferase_activity
		diacylglycerol_O-acyltransferase_activity
		dihydrolipoyllysine-residue_acetyltransferase_activity
		dihydropteroate_synthase_activity
		dimethylallyltranstransferase_activity
		dolichyl-phosphate-mannose-protein_mannosyltransferase_activity
		enoyl-[acyl-carrier-protein]_reductase_(NADH)_activity
		farnesyltranstransferase_activity
		fatty_acid_synthase_activity
		galactosyltransferase_activity
		gamma-glutamylcyclotransferase_activity
		geranyltranstransferase_activity
		glucokinase_activity
		glucosamine-1-phosphate_N-acetyltransferase_activity
		glucose-1-phosphate_adenylyltransferase_activity
		glucose-1-phosphate_thymidylyltransferase_activity
		glutamate_5-kinase_activity
		glutamate_N-acetyltransferase_activity
		glutamine-fructose-6-phosphate_transaminase_(isomerizing)_activity
		glutathione_transferase_activity
		glycerol_kinase_activity
		glycine_hydroxymethyltransferase_activity
		glycolipid_6-alpha-mannosyltransferase_activity
		guanine_phosphoribosyltransferase_activity
		guanylate_kinase_activity
		heptaprenyl_diphosphate_synthase_activity
		histidinol-phosphate_transaminase_activity
		holo-[acyl-carrier-protein]_synthase_activity
		homoserine_O-acetyltransferase_activity
		homoserine_kinase_activity
		hydroxymethyl-,_formyl-_and_related_transferase_activity
		hydroxymethylbilane_synthase_activity
		hydroxymethylpyrimidine_kinase_activity
		hypoxanthine_phosphoribosyltransferase_activity
		imidazoleglycerol-phosphate_synthase_activity
		indolylacetylinositol_arabinosyltransferase_activity
		iron-sulfur_transferase_activity
		lipoate_synthase_activity
		lipopolysaccharide-1,5-galactosyltransferase_activity
		lipopolysaccharide-1,6-galactosyltransferase_activity
		lipoyl(octanoyl)_transferase_activity
		lysophosphatidic_acid_acyltransferase_activity
		malate_synthase_activity
		mannosyltransferase_activity
		methionine_adenosyltransferase_activity
		methionine_synthase_activity
		methionyl-tRNA_formyltransferase_activity
		methylated-DNA-[protein]-cysteine_S-methyltransferase_activity
		methyltransferase_activity
		molybdopterin_molybdotransferase_activity
		mycothiol_synthase_activity
		nicotinamide-nucleotide_adenylyltransferase_activity
		nicotinate-nucleotide-dimethylbenzimidazole_phosphoribosyltransferase_activity
		nicotinate-nucleotide_adenylyltransferase_activity
		nicotinate-nucleotide_diphosphorylase_(carboxylating)_activity
		nucleoside_diphosphate_kinase_activity
		nucleotidyltransferase_activity
		octanoyltransferase_activity
		ornithine_carbamoyltransferase_activity
		orotate_phosphoribosyltransferase_activity
		palmitoyltransferase_activity
		pantetheine-phosphate_adenylyltransferase_activity
		pantothenate_kinase_activity
		peptide_alpha-N-acetyltransferase_activity
		peptidoglycan_glycosyltransferase_activity
		phosphatidate_cytidylyltransferase_activity
		phosphatidylinositol_alpha-mannosyltransferase_activity
		phospho-N-acetylmuramoyl-pentapeptide-transferase_activity
		phosphoglycerate_kinase_activity
		phosphomethylpyrimidine_kinase_activity
		phosphorelay_sensor_kinase_activity
		phosphoribosylaminoimidazolecarboxamide_formyltransferase_activity
		phosphoribosylglycinamide_formyltransferase_activity
		phosphotransferase_activity,_alcohol_group_as_acceptor
		phosphotransferase_activity,_for_other_substituted_phosphate_groups
		phosphotransferase_activity,_phosphate_group_as_acceptor
		polyphosphate-glucose_phosphotransferase_activity
		polyphosphate_kinase_activity
		polyprenyltransferase_activity
		polyribonucleotide_nucleotidyltransferase_activity
		prenyltransferase_activity
		protein-glutamine_N-methyltransferase_activity
		protein_adenylyltransferase_activity
		protein_histidine_kinase_activity
		protein_kinase_activity
		protein_methyltransferase_activity
		protein_serine/threonine_kinase_activity
		protoheme_IX_farnesyltransferase_activity
		purine-nucleoside_phosphorylase_activity
		pyruvate_kinase_activity
		rRNA_(adenine)_methyltransferase_activity
		rRNA_(adenine-N6,N6-)-dimethyltransferase_activity
		rRNA_(cytosine-2'-O-)-methyltransferase_activity
		rRNA_(cytosine-N4-)-methyltransferase_activity
		rRNA_(guanine-N7-)-methyltransferase_activity
		rRNA_(guanosine-2'-O-)-methyltransferase_activity
		rRNA_(uridine-N3-)-methyltransferase_activity
		rRNA_methyltransferase_activity
		riboflavin_kinase_activity
		riboflavin_synthase_activity
		ribose_phosphate_diphosphokinase_activity
		sedoheptulose-7-phosphate:D-glyceraldehyde-3-phosphate_glyceronetransferase_activity
		shikimate_kinase_activity
		sulfotransferase_activity
		sulfurtransferase_activity
		tRNA_(adenine-N1-)-methyltransferase_activity
		tRNA_(guanine(37)-N(1))-methyltransferase_activity
		tRNA_(guanine-N1-)-methyltransferase_activity
		tRNA_(guanine-N7-)-methyltransferase_activity
		tRNA_(guanosine-2'-O-)-methyltransferase_activity
		tRNA_dimethylallyltransferase_activity
		tRNA_methyltransferase_activity
		tRNA_nucleotidyltransferase_activity
		thiamine-phosphate_diphosphorylase_activity
		thiamine-phosphate_kinase_activity
		thiamine_diphosphokinase_activity
		thiosulfate_sulfurtransferase_activity
		thymidylate_kinase_activity
		thymidylate_synthase_(FAD)_activity
		thymidylate_synthase_activity
		trans-octaprenyltranstransferase_activity
		transaminase_activity
		transferase_activity
		transferase_activity,_transferring_acyl_groups
		transferase_activity,_transferring_acyl_groups,_acyl_groups_converted_into_alkyl_on_transfer
		transferase_activity,_transferring_acyl_groups_other_than_amino-acyl_groups
		transferase_activity,_transferring_alkyl_or_aryl_(other_than_methyl)_groups
		transferase_activity,_transferring_glycosyl_groups
		transferase_activity,_transferring_hexosyl_groups
		transferase_activity,_transferring_pentosyl_groups
		transferase_activity,_transferring_phosphorus-containing_groups
		transferase_activity,_transferring_sulfur-containing_groups
		transketolase_activity
		trehalose_O-mycolyltransferase_activity
		ubiquitin-like_protein_transferase_activity
		undecaprenyldiphospho-muramoylpentapeptide_beta-N-acetylglucosaminyltransferase_activity
		uridylate_kinase_activity
		uridylyltransferase_activity
		uroporphyrin-III_C-methyltransferase_activity
GO:0016787	hydrolase activity	3'(2'),5'-bisphosphate_nucleotidase_activity
	157 GO terms	3'-5'-exoribonuclease_activity
		3'-5'_exonuclease_activity
		3-hydroxyisobutyryl-CoA_hydrolase_activity
		5'-3'_exonuclease_activity
		6-phosphogluconolactonase_activity
		8-oxo-7,8-dihydroguanine_DNA_N-glycosylase_activity
		ATP-dependent_3'-5'_DNA_helicase_activity
		ATP-dependent_DNA_helicase_activity
		ATP-dependent_RNA_helicase_activity
		ATP-dependent_peptidase_activity
		ATPase-coupled_arsenite_transmembrane_transporter_activity
		ATPase-coupled_phosphate_ion_transmembrane_transporter_activity
		ATPase-coupled_protein_transmembrane_transporter_activity
		ATPase-coupled_sulfate_transmembrane_transporter_activity
		ATPase_activity
		ATPase_activity,_coupled_to_transmembrane_movement_of_substances
		D-glutaminase_activity
		DNA-(apurinic_or_apyrimidinic_site)_lyase_activity
		DNA-3-methyladenine_glycosylase_activity
		DNA-3-methylbase_glycosylase_activity
		DNA-dependent_ATPase_activity
		DNA_N-glycosylase_activity
		DNA_supercoiling_activity
		DNA_topoisomerase_type_II_(ATP-hydrolyzing)_activity
		GTP_cyclohydrolase_II_activity
		GTP_cyclohydrolase_I_activity
		GTPase_activity
		IMP_cyclohydrolase_activity
		N-acetylglucosaminylinositol_deacetylase_activity
		N-acetylmuramoyl-L-alanine_amidase_activity
		NAD+_nucleosidase_activity
		NAD-dependent_protein_deacetylase_activity
		NADH_pyrophosphatase_activity
		RNA-DNA_hybrid_ribonuclease_activity
		RNA-dependent_ATPase_activity
		acetylornithine_deacetylase_activity
		acid_phosphatase_activity
		acyl-CoA_hydrolase_activity
		acylglycerol_lipase_activity
		adenosine_deaminase_activity
		adenosylhomocysteinase_activity
		alkylbase_DNA_N-glycosylase_activity
		allantoinase_activity
		allophanate_hydrolase_activity
		alpha-ribazole_phosphatase_activity
		amidase_activity
		aminoacyl-tRNA_editing_activity
		aminoacyl-tRNA_hydrolase_activity
		aminopeptidase_activity
		arylsulfatase_activity
		asparaginase_activity
		aspartic-type_endopeptidase_activity
		beta-N-acetylhexosaminidase_activity
		beta-lactamase_activity
		carboxylic_ester_hydrolase_activity
		carboxypeptidase_activity
		cation-transporting_ATPase_activity
		chlorophyllase_activity
		cholesterol-5,6-oxide_hydrolase_activity
		cobalamin-transporting_ATPase_activity
		copper-exporting_ATPase_activity
		copper-transporting_ATPase_activity
		crossover_junction_endodeoxyribonuclease_activity
		cysteine-type_peptidase_activity
		dCTP_deaminase_(dUMP-forming)_activity
		dCTP_deaminase_activity
		dGTPase_activity
		dUTP_diphosphatase_activity
		deacetylase_activity
		deoxyribonuclease_activity
		deoxyribonucleoside_5'-monophosphate_N-glycosidase_activity
		diaminohydroxyphosphoribosylaminopyrimidine_deaminase_activity
		dihydroorotase_activity
		dipeptidase_activity
		double-stranded_RNA-specific_ribonuclease_activity
		endodeoxyribonuclease_activity
		endodeoxyribonuclease_activity,_producing_5'-phosphomonoesters
		endonuclease_activity
		endopeptidase_activity
		endoribonuclease_activity
		epoxide_hydrolase_activity
		excinuclease_ABC_activity
		exodeoxyribonuclease_VII_activity
		exonuclease_activity
		exopolyphosphatase_activity
		exoribonuclease_activity
		exoribonuclease_activity,_producing_5'-phosphomonoesters
		fructose_1,6-bisphosphate_1-phosphatase_activity
		glutaminase_activity
		glycerophosphodiester_phosphodiesterase_activity
		guanosine-3',5'-bis(diphosphate)_3'-diphosphatase_activity
		histidinol-phosphatase_activity
		hydrolase_activity
		hydrolase_activity,_acting_on_carbon-nitrogen_(but_not_peptide)_bonds
		hydrolase_activity,_acting_on_carbon-nitrogen_(but_not_peptide)_bonds,_in_cyclic_amides
		hydrolase_activity,_acting_on_carbon-nitrogen_(but_not_peptide)_bonds,_in_linear_amides
		hydrolase_activity,_acting_on_ester_bonds
		hydrolase_activity,_acting_on_glycosyl_bonds
		hydrolase_activity,_hydrolyzing_N-glycosyl_compounds
		hydrolase_activity,_hydrolyzing_O-glycosyl_compounds
		hydroxyacylglutathione_hydrolase_activity
		inorganic_diphosphatase_activity
		inositol_monophosphate_1-phosphatase_activity
		inositol_monophosphate_3-phosphatase_activity
		inositol_monophosphate_4-phosphatase_activity
		inositol_monophosphate_phosphatase_activity
		lipase_activity
		lysozyme_activity
		mannosyl-3-phosphoglycerate_phosphatase_activity
		metalloaminopeptidase_activity
		metalloendopeptidase_activity
		metalloexopeptidase_activity
		metallopeptidase_activity
		methenyltetrahydrofolate_cyclohydrolase_activity
		nicotinamide_riboside_hydrolase_activity
		nicotinic_acid_riboside_hydrolase_activity
		nuclease_activity
		nucleoside-triphosphatase_activity
		nucleoside-triphosphate_diphosphatase_activity
		nucleotide_diphosphatase_activity
		oxidized_purine_nucleobase_lesion_DNA_N-glycosylase_activity
		peptidase_activity
		peptide_deformylase_activity
		peptidoglycan_L,D-transpeptidase_activity
		phosphatase_activity
		phosphatidylcholine_1-acylhydrolase_activity
		phosphoprotein_phosphatase_activity
		phosphoribosyl-ATP_diphosphatase_activity
		phosphoric_diester_hydrolase_activity
		phosphoserine_phosphatase_activity
		proline_dipeptidase_activity
		protein-malonyllysine_demalonylase_activity
		protein-succinyllysine_desuccinylase_activity
		protein_serine/threonine_phosphatase_activity
		proton-transporting_ATP_synthase_activity,_rotational_mechanism
		purine-specific_mismatch_base_pair_DNA_N-glycosylase_activity
		pyrophosphatase_activity
		ribonuclease_III_activity
		ribonuclease_P_activity
		ribonuclease_activity
		serine-type_D-Ala-D-Ala_carboxypeptidase_activity
		serine-type_carboxypeptidase_activity
		serine-type_endopeptidase_activity
		serine-type_exopeptidase_activity
		serine-type_peptidase_activity
		single-strand_selective_uracil_DNA_N-glycosylase_activity
		single-stranded_DNA_endodeoxyribonuclease_activity
		succinyl-diaminopimelate_desuccinylase_activity
		tRNA-specific_adenosine-34_deaminase_activity
		tRNA-specific_adenosine_deaminase_activity
		teichoic-acid-transporting_ATPase_activity
		thiolester_hydrolase_activity
		threonine-type_endopeptidase_activity
		trehalose-phosphatase_activity
		triglyceride_lipase_activity
		uracil_DNA_N-glycosylase_activity
GO:0016829	lyase activity	(S)-2-(5-amino-1-(5-phospho-D-ribosyl)imidazole-4-carboxamido)succinate_AMP-lyase_(fumarate-forming)_activity
	66 GO terms	1,4-dihydroxy-2-naphthoyl-CoA_synthase_activity
		2-C-methyl-D-erythritol_2,4-cyclodiphosphate_synthase_activity
		2-methylisocitrate_dehydratase_activity
		3,4-dihydroxy-2-butanone-4-phosphate_synthase_activity
		3-dehydroquinate_dehydratase_activity
		3-dehydroquinate_synthase_activity
		3-hydroxyacyl-CoA_dehydratase_activity
		3-hydroxyacyl-[acyl-carrier-protein]_dehydratase_activity
		3-isopropylmalate_dehydratase_activity
		4-alpha-hydroxytetrahydrobiopterin_dehydratase_activity
		4-carboxymuconolactone_decarboxylase_activity
		4-hydroxy-4-methyl-2-oxoglutarate_aldolase_activity
		4-hydroxy-tetrahydrodipicolinate_synthase
		5-oxopent-3-ene-1,2,5-tricarboxylate_decarboxylase_activity
		7,8-dihydromonapterin_aldolase_activity
		8-oxo-7,8-dihydroguanine_DNA_N-glycosylase_activity
		ADP-dependent_NAD(P)H-hydrate_dehydratase_activity
		DNA-(apurinic_or_apyrimidinic_site)_lyase_activity
		L-cysteine_desulfhydrase_activity
		L-cystine_L-cysteine-lyase_(deaminating)
		L-threonine_ammonia-lyase_activity
		N6-(1,2-dicarboxyethyl)AMP_AMP-lyase_(fumarate-forming)_activity
		aconitate_hydratase_activity
		adenylate_cyclase_activity
		amine-lyase_activity
		anthranilate_synthase_activity
		argininosuccinate_lyase_activity
		carbon-oxygen_lyase_activity,_acting_on_phosphates
		carbonate_dehydratase_activity
		carboxy-lyase_activity
		chorismate_synthase_activity
		cystathionine_beta-synthase_activity
		cystathionine_gamma-lyase_activity
		cysteine_synthase_activity
		dTDP-glucose_4,6-dehydratase_activity
		deoxyribose-phosphate_aldolase_activity
		diaminopimelate_decarboxylase_activity
		dihydroneopterin_aldolase_activity
		dihydroxy-acid_dehydratase_activity
		enoyl-CoA_hydratase_activity
		ferrochelatase_activity
		fumarate_hydratase_activity
		hydro-lyase_activity
		imidazoleglycerol-phosphate_dehydratase_activity
		indole-3-glycerol-phosphate_synthase_activity
		lyase_activity
		orotidine-5'-phosphate_decarboxylase_activity
		oxaloacetate_decarboxylase_activity
		oxidized_purine_nucleobase_lesion_DNA_N-glycosylase_activity
		oxo-acid-lyase_activity
		phosphatidylserine_decarboxylase_activity
		phosphoenolpyruvate_carboxykinase_(GTP)_activity
		phosphoenolpyruvate_carboxykinase_activity
		phosphopantothenoylcysteine_decarboxylase_activity
		phosphopyruvate_hydratase_activity
		phosphoribosylaminoimidazole_carboxylase_activity
		phosphorus-oxygen_lyase_activity
		porphobilinogen_synthase_activity
		prephenate_dehydratase_activity
		propanediol_dehydratase_activity
		pyridoxal_5'-phosphate_synthase_(glutamine_hydrolysing)_activity
		threonine_synthase_activity
		tryptophan_synthase_activity
		uroporphyrinogen-III_synthase_activity
		uroporphyrinogen_decarboxylase_activity
GO:0016853	isomerase activity	1-(5-phosphoribosyl)-5-[(5-phosphoribosylamino)methylideneamino]imidazole-4-carboxamide_isomerase_activity
	41 GO terms	2,3-bisphosphoglycerate-dependent_phosphoglycerate_mutase_activity
		5-(carboxyamino)imidazole_ribonucleotide_mutase_activity
		6,7-dimethyl-8-ribityllumazine_synthase_activity
		DNA_supercoiling_activity
		DNA_topoisomerase_activity
		DNA_topoisomerase_type_II_(ATP-hydrolyzing)_activity
		DNA_topoisomerase_type_I_activity
		NADHX_epimerase_activity
		UDP-galactopyranose_mutase_activity
		UDP-glucose_4-epimerase_activity
		alanine_racemase_activity
		chorismate_mutase_activity
		cis-trans_isomerase_activity
		dTDP-4-dehydrorhamnose_3,5-epimerase_activity
		diaminopimelate_epimerase_activity
		dodecenoyl-CoA_delta-isomerase_activity
		glucose-6-phosphate_isomerase_activity
		glutamate-1-semialdehyde_2,1-aminomutase_activity
		glutamate_racemase_activity
		inositol-3-phosphate_synthase_activity
		intramolecular_transferase_activity
		intramolecular_transferase_activity,_phosphotransferases
		isochorismate_synthase_activity
		isomerase_activity
		mannose-6-phosphate_isomerase_activity
		methylmalonyl-CoA_epimerase_activity
		methylmalonyl-CoA_mutase_activity
		peptidyl-prolyl_cis-trans_isomerase_activity
		phosphoglucosamine_mutase_activity
		phosphoglycerate_mutase_activity
		phosphomannomutase_activity
		phosphoribosylanthranilate_isomerase_activity
		pseudouridine_synthase_activity
		racemase_activity,_acting_on_amino_acids_and_derivatives
		racemase_and_epimerase_activity,_acting_on_amino_acids_and_derivatives
		racemase_and_epimerase_activity,_acting_on_carbohydrates_and_derivatives
		ribose-5-phosphate_isomerase_activity
		ribulose-phosphate_3-epimerase_activity
		steroid_delta-isomerase_activity
		triose-phosphate_isomerase_activity
GO:0016874	ligase activity	5-(carboxyamino)imidazole_ribonucleotide_synthase_activity
	62 GO terms	5-formyltetrahydrofolate_cyclo-ligase_activity
		CTP_synthase_activity
		D-alanine-D-alanine_ligase_activity
		DNA_ligase_(NAD+)_activity
		GMP_synthase_(glutamine-hydrolyzing)_activity
		GMP_synthase_activity
		UDP-N-acetylmuramate-L-alanine_ligase_activity
		UDP-N-acetylmuramoyl-tripeptide-D-alanyl-D-alanine_ligase_activity
		UDP-N-acetylmuramoylalanine-D-glutamate_ligase_activity
		UDP-N-acetylmuramoylalanyl-D-glutamate-2,6-diaminopimelate_ligase_activity
		URM1_activating_enzyme_activity
		acetyl-CoA_carboxylase_activity
		acid-amino_acid_ligase_activity
		adenylosuccinate_synthase_activity
		alanine-tRNA_ligase_activity
		aminoacyl-tRNA_ligase_activity
		argininosuccinate_synthase_activity
		asparagine_synthase_(glutamine-hydrolyzing)_activity
		aspartate-tRNA(Asn)_ligase_activity
		aspartate-tRNA_ligase_activity
		biotin-[acetyl-CoA-carboxylase]_ligase_activity
		biotin_carboxylase_activity
		carbamoyl-phosphate_synthase_(ammonia)_activity
		carbamoyl-phosphate_synthase_(glutamine-hydrolyzing)_activity
		carbon-nitrogen_ligase_activity,_with_glutamine_as_amido-N-donor
		coenzyme_F420-0:L-glutamate_ligase_activity
		coenzyme_F420-0_gamma-glutamyl_ligase_activity
		coenzyme_F420-1:gamma-L-glutamate_ligase_activity
		cysteine-glucosaminylinositol_ligase_activity
		cysteine-tRNA_ligase_activity
		decanoate--CoA_ligase_activity
		dethiobiotin_synthase_activity
		glutamate-ammonia_ligase_activity
		glutaminyl-tRNA_synthase_(glutamine-hydrolyzing)_activity
		glycine-tRNA_ligase_activity
		histidine-tRNA_ligase_activity
		isoleucine-tRNA_ligase_activity
		leucine-tRNA_ligase_activity
		ligase_activity
		ligase_activity,_forming_aminoacyl-tRNA_and_related_compounds
		ligase_activity,_forming_carbon-nitrogen_bonds
		lipoate_synthase_activity
		long-chain_fatty_acid-CoA_ligase_activity
		lysine-tRNA_ligase_activity
		methionine-tRNA_ligase_activity
		o-succinylbenzoate-CoA_ligase_activity
		pantoate-beta-alanine_ligase_activity
		phenylalanine-tRNA_ligase_activity
		phosphopantothenate--cysteine_ligase_activity
		phosphoribosylamine-glycine_ligase_activity
		phosphoribosylaminoimidazolesuccinocarboxamide_synthase_activity
		phosphoribosylformylglycinamidine_cyclo-ligase_activity
		phosphoribosylformylglycinamidine_synthase_activity
		propionyl-CoA_carboxylase_activity
		serine-tRNA_ligase_activity
		small_protein_activating_enzyme_activity
		succinate-CoA_ligase_(ADP-forming)_activity
		threonine-tRNA_ligase_activity
		tryptophan-tRNA_ligase_activity
		tyrosine-tRNA_ligase_activity
		valine-tRNA_ligase_activity
